# Supplementary material for: Route selection in non-Euclidean virtual environments
Source: PLoS One. 2021 Apr 20;16(4):e0247818. doi: 10.1371/journal.pone.0247818 (PMC8057603; doi:10.1371/journal.pone.0247818)
Supplement: S1 Data — Data and code to reproduce S2 Fig, ie distance travelled in all conditions by all participants. (ZIP) [file pone.0247818.s009.zip]

Archive with 269 entries (260 files):
- muryy_glennerster_raw_data_fig_example/
- muryy_glennerster_raw_data_fig_example/data_arrays.mat
- muryy_glennerster_raw_data_fig_example/plot_figS2.m
- muryy_glennerster_raw_data_fig_example/Load_path_ag_ok.m
- muryy_glennerster_raw_data_fig_example/anonymous_data_scene1/
- muryy_glennerster_raw_data_fig_example/anonymous_data_scene1/WH3/
- muryy_glennerster_raw_data_fig_example/anonymous_data_scene1/WH3/ppt9_scene1_WH3_TL3.txt
- muryy_glennerster_raw_data_fig_example/anonymous_data_scene1/WH3/ppt4_scene1_WH3_TL3.txt
- muryy_glennerster_raw_data_fig_example/anonymous_data_scene1/WH3/ppt4_scene1_WH3_TL2.txt
- muryy_glennerster_raw_data_fig_example/anonymous_data_scene1/WH3/ppt10_scene1_WH3_TL1.txt
- muryy_glennerster_raw_data_fig_example/anonymous_data_scene1/WH3/ppt9_scene1_WH3_TL2.txt
- muryy_glennerster_raw_data_fig_example/anonymous_data_scene1/WH3/ppt10_scene1_WH3_TL3.txt
- muryy_glennerster_raw_data_fig_example/anonymous_data_scene1/WH3/ppt4_scene1_WH3_TL1.txt
- muryy_glennerster_raw_data_fig_example/anonymous_data_scene1/WH3/ppt10_scene1_WH3_TL2.txt
- muryy_glennerster_raw_data_fig_example/anonymous_data_scene1/WH3/ppt9_scene1_WH3_TL1.txt
- muryy_glennerster_raw_data_fig_example/anonymous_data_scene1/WH3/ppt13_scene1_WH3_TL2.txt
- muryy_glennerster_raw_data_fig_example/anonymous_data_scene1/WH3/ppt7_scene1_WH3_TL1.txt
- muryy_glennerster_raw_data_fig_example/anonymous_data_scene1/WH3/ppt13_scene1_WH3_TL3.txt
- muryy_glennerster_raw_data_fig_example/anonymous_data_scene1/WH3/ppt13_scene1_WH3_TL1.txt
- muryy_glennerster_raw_data_fig_example/anonymous_data_scene1/WH3/ppt7_scene1_WH3_TL2.txt
- muryy_glennerster_raw_data_fig_example/anonymous_data_scene1/WH3/ppt7_scene1_WH3_TL3.txt
- muryy_glennerster_raw_data_fig_example/anonymous_data_scene1/WH3/ppt1_scene1_WH3_TL2.txt
- muryy_glennerster_raw_data_fig_example/anonymous_data_scene1/WH3/ppt1_scene1_WH3_TL3.txt
- muryy_glennerster_raw_data_fig_example/anonymous_data_scene1/WH3/ppt1_scene1_WH3_TL1.txt
- muryy_glennerster_raw_data_fig_example/anonymous_data_scene1/WH3/ppt2_scene1_WH3_TL1.txt
- muryy_glennerster_raw_data_fig_example/anonymous_data_scene1/WH3/ppt2_scene1_WH3_TL3.txt
- muryy_glennerster_raw_data_fig_example/anonymous_data_scene1/WH3/ppt2_scene1_WH3_TL2.txt
- muryy_glennerster_raw_data_fig_example/anonymous_data_scene1/WH3/ppt3_scene1_WH3_TL1.txt
- muryy_glennerster_raw_data_fig_example/anonymous_data_scene1/WH3/ppt3_scene1_WH3_TL2.txt
- muryy_glennerster_raw_data_fig_example/anonymous_data_scene1/WH3/ppt3_scene1_WH3_TL3.txt
- muryy_glennerster_raw_data_fig_example/anonymous_data_scene1/WH3/ppt14_scene1_WH3_TL1.txt
- muryy_glennerster_raw_data_fig_example/anonymous_data_scene1/WH3/ppt14_scene1_WH3_TL3.txt
- muryy_glennerster_raw_data_fig_example/anonymous_data_scene1/WH3/ppt14_scene1_WH3_TL2.txt
- muryy_glennerster_raw_data_fig_example/anonymous_data_scene1/WH3/ppt12_scene1_WH3_TL3.txt
- muryy_glennerster_raw_data_fig_example/anonymous_data_scene1/WH3/ppt12_scene1_WH3_TL2.txt
- muryy_glennerster_raw_data_fig_example/anonymous_data_scene1/WH3/ppt6_scene1_WH3_TL1.txt
- muryy_glennerster_raw_data_fig_example/anonymous_data_scene1/WH3/ppt6_scene1_WH3_TL3.txt
- muryy_glennerster_raw_data_fig_example/anonymous_data_scene1/WH3/ppt12_scene1_WH3_TL1.txt
- muryy_glennerster_raw_data_fig_example/anonymous_data_scene1/WH3/ppt6_scene1_WH3_TL2.txt
- muryy_glennerster_raw_data_fig_example/anonymous_data_scene1/WH3/ppt5_scene1_WH3_TL2.txt
- muryy_glennerster_raw_data_fig_example/anonymous_data_scene1/WH3/ppt8_scene1_WH3_TL2.txt
- muryy_glennerster_raw_data_fig_example/anonymous_data_scene1/WH3/ppt11_scene1_WH3_TL1.txt
- muryy_glennerster_raw_data_fig_example/anonymous_data_scene1/WH3/ppt8_scene1_WH3_TL3.txt
- muryy_glennerster_raw_data_fig_example/anonymous_data_scene1/WH3/ppt5_scene1_WH3_TL3.txt
- muryy_glennerster_raw_data_fig_example/anonymous_data_scene1/WH3/ppt5_scene1_WH3_TL1.txt
- muryy_glennerster_raw_data_fig_example/anonymous_data_scene1/WH3/ppt8_scene1_WH3_TL1.txt
- muryy_glennerster_raw_data_fig_example/anonymous_data_scene1/WH3/ppt11_scene1_WH3_TL2.txt
- muryy_glennerster_raw_data_fig_example/anonymous_data_scene1/WH3/ppt11_scene1_WH3_TL3.txt
- muryy_glennerster_raw_data_fig_example/anonymous_data_scene1/WH1/
- muryy_glennerster_raw_data_fig_example/anonymous_data_scene1/WH1/ppt2_scene1_WH1_TL1.txt
- muryy_glennerster_raw_data_fig_example/anonymous_data_scene1/WH1/ppt2_scene1_WH1_TL3.txt
- muryy_glennerster_raw_data_fig_example/anonymous_data_scene1/WH1/ppt2_scene1_WH1_TL2.txt
- muryy_glennerster_raw_data_fig_example/anonymous_data_scene1/WH1/ppt1_scene1_WH1_TL2.txt
- muryy_glennerster_raw_data_fig_example/anonymous_data_scene1/WH1/ppt1_scene1_WH1_TL3.txt
- muryy_glennerster_raw_data_fig_example/anonymous_data_scene1/WH1/ppt1_scene1_WH1_TL1.txt
- muryy_glennerster_raw_data_fig_example/anonymous_data_scene1/WH1/ppt13_scene1_WH1_TL2.txt
- muryy_glennerster_raw_data_fig_example/anonymous_data_scene1/WH1/ppt7_scene1_WH1_TL1.txt
- muryy_glennerster_raw_data_fig_example/anonymous_data_scene1/WH1/ppt13_scene1_WH1_TL3.txt
- muryy_glennerster_raw_data_fig_example/anonymous_data_scene1/WH1/ppt13_scene1_WH1_TL1.txt
- muryy_glennerster_raw_data_fig_example/anonymous_data_scene1/WH1/ppt7_scene1_WH1_TL2.txt
- muryy_glennerster_raw_data_fig_example/anonymous_data_scene1/WH1/ppt7_scene1_WH1_TL3.txt
- muryy_glennerster_raw_data_fig_example/anonymous_data_scene1/WH1/ppt9_scene1_WH1_TL3.txt
- muryy_glennerster_raw_data_fig_example/anonymous_data_scene1/WH1/ppt4_scene1_WH1_TL3.txt
- muryy_glennerster_raw_data_fig_example/anonymous_data_scene1/WH1/ppt4_scene1_WH1_TL2.txt
- muryy_glennerster_raw_data_fig_example/anonymous_data_scene1/WH1/ppt9_scene1_WH1_TL2.txt
- muryy_glennerster_raw_data_fig_example/anonymous_data_scene1/WH1/ppt10_scene1_WH1_TL1.txt
- muryy_glennerster_raw_data_fig_example/anonymous_data_scene1/WH1/ppt10_scene1_WH1_TL3.txt
- muryy_glennerster_raw_data_fig_example/anonymous_data_scene1/WH1/ppt4_scene1_WH1_TL1.txt
- muryy_glennerster_raw_data_fig_example/anonymous_data_scene1/WH1/ppt9_scene1_WH1_TL1.txt
- muryy_glennerster_raw_data_fig_example/anonymous_data_scene1/WH1/ppt10_scene1_WH1_TL2.txt
- muryy_glennerster_raw_data_fig_example/anonymous_data_scene1/WH1/ppt5_scene1_WH1_TL2.txt
- muryy_glennerster_raw_data_fig_example/anonymous_data_scene1/WH1/ppt11_scene1_WH1_TL1.txt
- muryy_glennerster_raw_data_fig_example/anonymous_data_scene1/WH1/ppt8_scene1_WH1_TL2.txt
- muryy_glennerster_raw_data_fig_example/anonymous_data_scene1/WH1/ppt8_scene1_WH1_TL3.txt
- muryy_glennerster_raw_data_fig_example/anonymous_data_scene1/WH1/ppt5_scene1_WH1_TL3.txt
- muryy_glennerster_raw_data_fig_example/anonymous_data_scene1/WH1/ppt5_scene1_WH1_TL1.txt
- muryy_glennerster_raw_data_fig_example/anonymous_data_scene1/WH1/ppt11_scene1_WH1_TL2.txt
- muryy_glennerster_raw_data_fig_example/anonymous_data_scene1/WH1/ppt8_scene1_WH1_TL1.txt
- muryy_glennerster_raw_data_fig_example/anonymous_data_scene1/WH1/ppt11_scene1_WH1_TL3.txt
- muryy_glennerster_raw_data_fig_example/anonymous_data_scene1/WH1/ppt12_scene1_WH1_TL3.txt
- muryy_glennerster_raw_data_fig_example/anonymous_data_scene1/WH1/ppt12_scene1_WH1_TL2.txt
- muryy_glennerster_raw_data_fig_example/anonymous_data_scene1/WH1/ppt6_scene1_WH1_TL1.txt
- muryy_glennerster_raw_data_fig_example/anonymous_data_scene1/WH1/ppt6_scene1_WH1_TL3.txt
- muryy_glennerster_raw_data_fig_example/anonymous_data_scene1/WH1/ppt12_scene1_WH1_TL1.txt
- muryy_glennerster_raw_data_fig_example/anonymous_data_scene1/WH1/ppt6_scene1_WH1_TL2.txt
- muryy_glennerster_raw_data_fig_example/anonymous_data_scene1/WH1/ppt14_scene1_WH1_TL1.txt
- muryy_glennerster_raw_data_fig_example/anonymous_data_scene1/WH1/ppt14_scene1_WH1_TL3.txt
- muryy_glennerster_raw_data_fig_example/anonymous_data_scene1/WH1/ppt14_scene1_WH1_TL2.txt
- muryy_glennerster_raw_data_fig_example/anonymous_data_scene1/WH1/ppt3_scene1_WH1_TL1.txt
- muryy_glennerster_raw_data_fig_example/anonymous_data_scene1/WH1/ppt3_scene1_WH1_TL2.txt
- muryy_glennerster_raw_data_fig_example/anonymous_data_scene1/WH1/ppt3_scene1_WH1_TL3.txt
- muryy_glennerster_raw_data_fig_example/anonymous_data_scene1/METRIC/
- muryy_glennerster_raw_data_fig_example/anonymous_data_scene1/METRIC/ppt12_scene1_METRIC_TL3.txt
- muryy_glennerster_raw_data_fig_example/anonymous_data_scene1/METRIC/ppt7_scene1_METRIC_TL3.txt
- muryy_glennerster_raw_data_fig_example/anonymous_data_scene1/METRIC/ppt7_scene1_METRIC_TL2.txt
- muryy_glennerster_raw_data_fig_example/anonymous_data_scene1/METRIC/ppt12_scene1_METRIC_TL2.txt
- muryy_glennerster_raw_data_fig_example/anonymous_data_scene1/METRIC/ppt7_scene1_METRIC_TL1.txt
- muryy_glennerster_raw_data_fig_example/anonymous_data_scene1/METRIC/ppt12_scene1_METRIC_TL1.txt
- muryy_glennerster_raw_data_fig_example/anonymous_data_scene1/METRIC/ppt5_scene1_METRIC_TL2.txt
- muryy_glennerster_raw_data_fig_example/anonymous_data_scene1/METRIC/ppt10_scene1_METRIC_TL2.txt
- muryy_glennerster_raw_data_fig_example/anonymous_data_scene1/METRIC/ppt10_scene1_METRIC_TL3.txt
- muryy_glennerster_raw_data_fig_example/anonymous_data_scene1/METRIC/ppt5_scene1_METRIC_TL3.txt
- muryy_glennerster_raw_data_fig_example/anonymous_data_scene1/METRIC/ppt3_scene1_METRIC_TL2.tx
- muryy_glennerster_raw_data_fig_example/anonymous_data_scene1/METRIC/ppt5_scene1_METRIC_TL1.txt
- muryy_glennerster_raw_data_fig_example/anonymous_data_scene1/METRIC/ppt10_scene1_METRIC_TL1.txt
- muryy_glennerster_raw_data_fig_example/anonymous_data_scene1/METRIC/ppt3_scene1_METRIC_TL1.txt
- muryy_glennerster_raw_data_fig_example/anonymous_data_scene1/METRIC/ppt3_scene1_METRIC_TL3.txt
- muryy_glennerster_raw_data_fig_example/anonymous_data_scene1/METRIC/ppt3_scene1_METRIC_TL2.txt
- muryy_glennerster_raw_data_fig_example/anonymous_data_scene1/METRIC/ppt1_scene1_METRIC_TL1.txt
- muryy_glennerster_raw_data_fig_example/anonymous_data_scene1/METRIC/ppt9_scene1_METRIC_TL2.txt
- muryy_glennerster_raw_data_fig_example/anonymous_data_scene1/METRIC/ppt14_scene1_METRIC_TL1.txt
- muryy_glennerster_raw_data_fig_example/anonymous_data_scene1/METRIC/ppt9_scene1_METRIC_TL3.txt
- muryy_glennerster_raw_data_fig_example/anonymous_data_scene1/METRIC/ppt1_scene1_METRIC_TL2.txt
- muryy_glennerster_raw_data_fig_example/anonymous_data_scene1/METRIC/ppt9_scene1_METRIC_TL1.txt
- muryy_glennerster_raw_data_fig_example/anonymous_data_scene1/METRIC/ppt14_scene1_METRIC_TL2.txt
- muryy_glennerster_raw_data_fig_example/anonymous_data_scene1/METRIC/ppt14_scene1_METRIC_TL3.txt
- muryy_glennerster_raw_data_fig_example/anonymous_data_scene1/METRIC/ppt1_scene1_METRIC_TL3.txt
- muryy_glennerster_raw_data_fig_example/anonymous_data_scene1/METRIC/ppt13_scene1_METRIC_TL1.txt
- muryy_glennerster_raw_data_fig_example/anonymous_data_scene1/METRIC/ppt6_scene1_METRIC_TL1.txt
- muryy_glennerster_raw_data_fig_example/anonymous_data_scene1/METRIC/ppt6_scene1_METRIC_TL3.txt
- muryy_glennerster_raw_data_fig_example/anonymous_data_scene1/METRIC/ppt4_scene1_METRIC_TL2.tx
- muryy_glennerster_raw_data_fig_example/anonymous_data_scene1/METRIC/ppt13_scene1_METRIC_TL3.txt
- muryy_glennerster_raw_data_fig_example/anonymous_data_scene1/METRIC/ppt13_scene1_METRIC_TL2.txt
- muryy_glennerster_raw_data_fig_example/anonymous_data_scene1/METRIC/ppt6_scene1_METRIC_TL2.txt
- muryy_glennerster_raw_data_fig_example/anonymous_data_scene1/METRIC/ppt11_scene1_METRIC_TL1.txt
- muryy_glennerster_raw_data_fig_example/anonymous_data_scene1/METRIC/ppt4_scene1_METRIC_TL1.txt
- muryy_glennerster_raw_data_fig_example/anonymous_data_scene1/METRIC/ppt11_scene1_METRIC_TL2.txt
- muryy_glennerster_raw_data_fig_example/anonymous_data_scene1/METRIC/ppt4_scene1_METRIC_TL2.txt
- muryy_glennerster_raw_data_fig_example/anonymous_data_scene1/METRIC/ppt4_scene1_METRIC_TL3.txt
- muryy_glennerster_raw_data_fig_example/anonymous_data_scene1/METRIC/ppt11_scene1_METRIC_TL3.txt
- muryy_glennerster_raw_data_fig_example/anonymous_data_scene1/METRIC/ppt2_scene1_METRIC_TL3.txt
- muryy_glennerster_raw_data_fig_example/anonymous_data_scene1/METRIC/ppt2_scene1_METRIC_TL2.txt
- muryy_glennerster_raw_data_fig_example/anonymous_data_scene1/METRIC/ppt2_scene1_METRIC_TL1.txt
- muryy_glennerster_raw_data_fig_example/anonymous_data_scene1/METRIC/ppt8_scene1_METRIC_TL1.txt
- muryy_glennerster_raw_data_fig_example/anonymous_data_scene1/METRIC/tmp
- muryy_glennerster_raw_data_fig_example/anonymous_data_scene1/METRIC/ppt8_scene1_METRIC_TL2.txt
- muryy_glennerster_raw_data_fig_example/anonymous_data_scene1/METRIC/ppt8_scene1_METRIC_TL3.txt
- muryy_glennerster_raw_data_fig_example/get_topological.m
- muryy_glennerster_raw_data_fig_example/FigS2_scene2.pdf
- muryy_glennerster_raw_data_fig_example/FigS2_scene1.pdf
- muryy_glennerster_raw_data_fig_example/README.txt
- muryy_glennerster_raw_data_fig_example/anonymous_data_scene2/
- muryy_glennerster_raw_data_fig_example/anonymous_data_scene2/WH3/
- muryy_glennerster_raw_data_fig_example/anonymous_data_scene2/WH3/ppt2_scene2_WH3_TL2.txt
- muryy_glennerster_raw_data_fig_example/anonymous_data_scene2/WH3/ppt2_scene2_WH3_TL3.txt
- muryy_glennerster_raw_data_fig_example/anonymous_data_scene2/WH3/ppt2_scene2_WH3_TL1.txt
- muryy_glennerster_raw_data_fig_example/anonymous_data_scene2/WH3/ppt1_scene2_WH3_TL1.txt
- muryy_glennerster_raw_data_fig_example/anonymous_data_scene2/WH3/ppt1_scene2_WH3_TL3.txt
- muryy_glennerster_raw_data_fig_example/anonymous_data_scene2/WH3/ppt1_scene2_WH3_TL2.txt
- muryy_glennerster_raw_data_fig_example/anonymous_data_scene2/WH3/ppt7_scene2_WH3_TL3.txt
- muryy_glennerster_raw_data_fig_example/anonymous_data_scene2/WH3/ppt13_scene2_WH3_TL1.txt
- muryy_glennerster_raw_data_fig_example/anonymous_data_scene2/WH3/ppt7_scene2_WH3_TL2.txt
- muryy_glennerster_raw_data_fig_example/anonymous_data_scene2/WH3/ppt13_scene2_WH3_TL3.txt
- muryy_glennerster_raw_data_fig_example/anonymous_data_scene2/WH3/ppt13_scene2_WH3_TL2.txt
- muryy_glennerster_raw_data_fig_example/anonymous_data_scene2/WH3/ppt7_scene2_WH3_TL1.txt
- muryy_glennerster_raw_data_fig_example/anonymous_data_scene2/WH3/ppt4_scene2_WH3_TL1.txt
- muryy_glennerster_raw_data_fig_example/anonymous_data_scene2/WH3/ppt9_scene2_WH3_TL1.txt
- muryy_glennerster_raw_data_fig_example/anonymous_data_scene2/WH3/ppt10_scene2_WH3_TL2.txt
- muryy_glennerster_raw_data_fig_example/anonymous_data_scene2/WH3/ppt10_scene2_WH3_TL3.txt
- muryy_glennerster_raw_data_fig_example/anonymous_data_scene2/WH3/ppt4_scene2_WH3_TL2.txt
- muryy_glennerster_raw_data_fig_example/anonymous_data_scene2/WH3/ppt9_scene2_WH3_TL2.txt
- muryy_glennerster_raw_data_fig_example/anonymous_data_scene2/WH3/ppt10_scene2_WH3_TL1.txt
- muryy_glennerster_raw_data_fig_example/anonymous_data_scene2/WH3/ppt9_scene2_WH3_TL3.txt
- muryy_glennerster_raw_data_fig_example/anonymous_data_scene2/WH3/ppt4_scene2_WH3_TL3.txt
- muryy_glennerster_raw_data_fig_example/anonymous_data_scene2/WH3/ppt11_scene2_WH3_TL3.txt
- muryy_glennerster_raw_data_fig_example/anonymous_data_scene2/WH3/ppt5_scene2_WH3_TL1.txt
- muryy_glennerster_raw_data_fig_example/anonymous_data_scene2/WH3/ppt11_scene2_WH3_TL2.txt
- muryy_glennerster_raw_data_fig_example/anonymous_data_scene2/WH3/ppt8_scene2_WH3_TL1.txt
- muryy_glennerster_raw_data_fig_example/anonymous_data_scene2/WH3/ppt8_scene2_WH3_TL3.txt
- muryy_glennerster_raw_data_fig_example/anonymous_data_scene2/WH3/ppt5_scene2_WH3_TL3.txt
- muryy_glennerster_raw_data_fig_example/anonymous_data_scene2/WH3/ppt5_scene2_WH3_TL2.txt
- muryy_glennerster_raw_data_fig_example/anonymous_data_scene2/WH3/ppt11_scene2_WH3_TL1.txt
- muryy_glennerster_raw_data_fig_example/anonymous_data_scene2/WH3/ppt8_scene2_WH3_TL2.txt
- muryy_glennerster_raw_data_fig_example/anonymous_data_scene2/WH3/ppt12_scene2_WH3_TL1.txt
- muryy_glennerster_raw_data_fig_example/anonymous_data_scene2/WH3/ppt6_scene2_WH3_TL2.txt
- muryy_glennerster_raw_data_fig_example/anonymous_data_scene2/WH3/ppt12_scene2_WH3_TL2.txt
- muryy_glennerster_raw_data_fig_example/anonymous_data_scene2/WH3/ppt6_scene2_WH3_TL1.txt
- muryy_glennerster_raw_data_fig_example/anonymous_data_scene2/WH3/ppt12_scene2_WH3_TL3.txt
- muryy_glennerster_raw_data_fig_example/anonymous_data_scene2/WH3/ppt14_scene2_WH3_TL2.txt
- muryy_glennerster_raw_data_fig_example/anonymous_data_scene2/WH3/ppt14_scene2_WH3_TL3.txt
- muryy_glennerster_raw_data_fig_example/anonymous_data_scene2/WH3/ppt14_scene2_WH3_TL1.txt
- muryy_glennerster_raw_data_fig_example/anonymous_data_scene2/WH3/ppt3_scene2_WH3_TL3.txt
- muryy_glennerster_raw_data_fig_example/anonymous_data_scene2/WH3/ppt3_scene2_WH3_TL2.txt
- muryy_glennerster_raw_data_fig_example/anonymous_data_scene2/WH3/ppt3_scene2_WH3_TL1.txt
- muryy_glennerster_raw_data_fig_example/anonymous_data_scene2/WH1/
- muryy_glennerster_raw_data_fig_example/anonymous_data_scene2/WH1/ppt4_scene2_WH1_TL1.txt
- muryy_glennerster_raw_data_fig_example/anonymous_data_scene2/WH1/ppt10_scene2_WH1_TL2.txt
- muryy_glennerster_raw_data_fig_example/anonymous_data_scene2/WH1/ppt9_scene2_WH1_TL1.txt
- muryy_glennerster_raw_data_fig_example/anonymous_data_scene2/WH1/ppt10_scene2_WH1_TL3.txt
- muryy_glennerster_raw_data_fig_example/anonymous_data_scene2/WH1/ppt4_scene2_WH1_TL2.txt
- muryy_glennerster_raw_data_fig_example/anonymous_data_scene2/WH1/ppt10_scene2_WH1_TL1.txt
- muryy_glennerster_raw_data_fig_example/anonymous_data_scene2/WH1/ppt9_scene2_WH1_TL2.txt
- muryy_glennerster_raw_data_fig_example/anonymous_data_scene2/WH1/ppt9_scene2_WH1_TL3.txt
- muryy_glennerster_raw_data_fig_example/anonymous_data_scene2/WH1/ppt4_scene2_WH1_TL3.txt
- muryy_glennerster_raw_data_fig_example/anonymous_data_scene2/WH1/ppt7_scene2_WH1_TL3.txt
- muryy_glennerster_raw_data_fig_example/anonymous_data_scene2/WH1/ppt13_scene2_WH1_TL1.txt
- muryy_glennerster_raw_data_fig_example/anonymous_data_scene2/WH1/ppt7_scene2_WH1_TL2.txt
- muryy_glennerster_raw_data_fig_example/anonymous_data_scene2/WH1/ppt13_scene2_WH1_TL3.txt
- muryy_glennerster_raw_data_fig_example/anonymous_data_scene2/WH1/ppt13_scene2_WH1_TL2.txt
- muryy_glennerster_raw_data_fig_example/anonymous_data_scene2/WH1/ppt7_scene2_WH1_TL1.txt
- muryy_glennerster_raw_data_fig_example/anonymous_data_scene2/WH1/ppt1_scene2_WH1_TL1.txt
- muryy_glennerster_raw_data_fig_example/anonymous_data_scene2/WH1/ppt1_scene2_WH1_TL3.txt
- muryy_glennerster_raw_data_fig_example/anonymous_data_scene2/WH1/ppt1_scene2_WH1_TL2.txt
- muryy_glennerster_raw_data_fig_example/anonymous_data_scene2/WH1/ppt2_scene2_WH1_TL2.txt
- muryy_glennerster_raw_data_fig_example/anonymous_data_scene2/WH1/ppt2_scene2_WH1_TL3.txt
- muryy_glennerster_raw_data_fig_example/anonymous_data_scene2/WH1/ppt2_scene2_WH1_TL1.txt
- muryy_glennerster_raw_data_fig_example/anonymous_data_scene2/WH1/ppt3_scene2_WH1_TL3.txt
- muryy_glennerster_raw_data_fig_example/anonymous_data_scene2/WH1/ppt3_scene2_WH1_TL2.txt
- muryy_glennerster_raw_data_fig_example/anonymous_data_scene2/WH1/ppt3_scene2_WH1_TL1.txt
- muryy_glennerster_raw_data_fig_example/anonymous_data_scene2/WH1/ppt14_scene2_WH1_TL2.txt
- muryy_glennerster_raw_data_fig_example/anonymous_data_scene2/WH1/ppt14_scene2_WH1_TL3.txt
- muryy_glennerster_raw_data_fig_example/anonymous_data_scene2/WH1/ppt14_scene2_WH1_TL1.txt
- muryy_glennerster_raw_data_fig_example/anonymous_data_scene2/WH1/ppt12_scene2_WH1_TL1.txt
- muryy_glennerster_raw_data_fig_example/anonymous_data_scene2/WH1/ppt6_scene2_WH1_TL2.txt
- muryy_glennerster_raw_data_fig_example/anonymous_data_scene2/WH1/ppt6_scene2_WH1_TL3.txt
- muryy_glennerster_raw_data_fig_example/anonymous_data_scene2/WH1/ppt12_scene2_WH1_TL2.txt
- muryy_glennerster_raw_data_fig_example/anonymous_data_scene2/WH1/ppt6_scene2_WH1_TL1.txt
- muryy_glennerster_raw_data_fig_example/anonymous_data_scene2/WH1/ppt12_scene2_WH1_TL3.txt
- muryy_glennerster_raw_data_fig_example/anonymous_data_scene2/WH1/ppt11_scene2_WH1_TL3.txt
- muryy_glennerster_raw_data_fig_example/anonymous_data_scene2/WH1/ppt5_scene2_WH1_TL1.txt
- muryy_glennerster_raw_data_fig_example/anonymous_data_scene2/WH1/ppt8_scene2_WH1_TL1.txt
- muryy_glennerster_raw_data_fig_example/anonymous_data_scene2/WH1/ppt11_scene2_WH1_TL2.txt
- muryy_glennerster_raw_data_fig_example/anonymous_data_scene2/WH1/ppt8_scene2_WH1_TL3.txt
- muryy_glennerster_raw_data_fig_example/anonymous_data_scene2/WH1/ppt5_scene2_WH1_TL3.txt
- muryy_glennerster_raw_data_fig_example/anonymous_data_scene2/WH1/ppt5_scene2_WH1_TL2.txt
- muryy_glennerster_raw_data_fig_example/anonymous_data_scene2/WH1/ppt8_scene2_WH1_TL2.txt
- muryy_glennerster_raw_data_fig_example/anonymous_data_scene2/WH1/ppt11_scene2_WH1_TL1.txt
- muryy_glennerster_raw_data_fig_example/anonymous_data_scene2/METRIC/
- muryy_glennerster_raw_data_fig_example/anonymous_data_scene2/METRIC/ppt3_scene2_METRIC_TL1.txt
- muryy_glennerster_raw_data_fig_example/anonymous_data_scene2/METRIC/ppt3_scene2_METRIC_TL2.txt
- muryy_glennerster_raw_data_fig_example/anonymous_data_scene2/METRIC/ppt3_scene2_METRIC_TL3.txt
- muryy_glennerster_raw_data_fig_example/anonymous_data_scene2/METRIC/ppt9_scene2_METRIC_TL3.txt
- muryy_glennerster_raw_data_fig_example/anonymous_data_scene2/METRIC/ppt14_scene2_METRIC_TL1.txt
- muryy_glennerster_raw_data_fig_example/anonymous_data_scene2/METRIC/ppt9_scene2_METRIC_TL2.txt
- muryy_glennerster_raw_data_fig_example/anonymous_data_scene2/METRIC/ppt1_scene2_METRIC_TL1.txt
- muryy_glennerster_raw_data_fig_example/anonymous_data_scene2/METRIC/ppt1_scene2_METRIC_TL3.txt
- muryy_glennerster_raw_data_fig_example/anonymous_data_scene2/METRIC/ppt14_scene2_METRIC_TL3.txt
- muryy_glennerster_raw_data_fig_example/anonymous_data_scene2/METRIC/ppt14_scene2_METRIC_TL2.txt
- muryy_glennerster_raw_data_fig_example/anonymous_data_scene2/METRIC/ppt9_scene2_METRIC_TL1.txt
- muryy_glennerster_raw_data_fig_example/anonymous_data_scene2/METRIC/ppt1_scene2_METRIC_TL2.txt
- muryy_glennerster_raw_data_fig_example/anonymous_data_scene2/METRIC/ppt12_scene2_METRIC_TL2.txt
- muryy_glennerster_raw_data_fig_example/anonymous_data_scene2/METRIC/ppt7_scene2_METRIC_TL2.txt
- muryy_glennerster_raw_data_fig_example/anonymous_data_scene2/METRIC/ppt7_scene2_METRIC_TL3.txt
- muryy_glennerster_raw_data_fig_example/anonymous_data_scene2/METRIC/ppt12_scene2_METRIC_TL3.txt
- muryy_glennerster_raw_data_fig_example/anonymous_data_scene2/METRIC/ppt12_scene2_METRIC_TL1.txt
- muryy_glennerster_raw_data_fig_example/anonymous_data_scene2/METRIC/ppt7_scene2_METRIC_TL1.txt
- muryy_glennerster_raw_data_fig_example/anonymous_data_scene2/METRIC/ppt5_scene2_METRIC_TL3.txt
- muryy_glennerster_raw_data_fig_example/anonymous_data_scene2/METRIC/ppt10_scene2_METRIC_TL3.txt
- muryy_glennerster_raw_data_fig_example/anonymous_data_scene2/METRIC/ppt10_scene2_METRIC_TL2.txt
- muryy_glennerster_raw_data_fig_example/anonymous_data_scene2/METRIC/ppt5_scene2_METRIC_TL2.txt
- muryy_glennerster_raw_data_fig_example/anonymous_data_scene2/METRIC/ppt10_scene2_METRIC_TL1.txt
- muryy_glennerster_raw_data_fig_example/anonymous_data_scene2/METRIC/ppt5_scene2_METRIC_TL1.txt
- muryy_glennerster_raw_data_fig_example/anonymous_data_scene2/METRIC/ppt2_scene2_METRIC_TL2.txt
- muryy_glennerster_raw_data_fig_example/anonymous_data_scene2/METRIC/ppt2_scene2_METRIC_TL3.txt
- muryy_glennerster_raw_data_fig_example/anonymous_data_scene2/METRIC/ppt2_scene2_METRIC_TL1.txt
- muryy_glennerster_raw_data_fig_example/anonymous_data_scene2/METRIC/ppt8_scene2_METRIC_TL1.txt
- muryy_glennerster_raw_data_fig_example/anonymous_data_scene2/METRIC/ppt8_scene2_METRIC_TL3.txt
- muryy_glennerster_raw_data_fig_example/anonymous_data_scene2/METRIC/ppt8_scene2_METRIC_TL2.txt
- muryy_glennerster_raw_data_fig_example/anonymous_data_scene2/METRIC/ppt6_scene2_METRIC_TL1.txt
- muryy_glennerster_raw_data_fig_example/anonymous_data_scene2/METRIC/ppt13_scene2_METRIC_TL1.txt
- muryy_glennerster_raw_data_fig_example/anonymous_data_scene2/METRIC/ppt6_scene2_METRIC_TL2.txt
- muryy_glennerster_raw_data_fig_example/anonymous_data_scene2/METRIC/ppt13_scene2_METRIC_TL2.txt
- muryy_glennerster_raw_data_fig_example/anonymous_data_scene2/METRIC/ppt13_scene2_METRIC_TL3.txt
- muryy_glennerster_raw_data_fig_example/anonymous_data_scene2/METRIC/ppt4_scene2_METRIC_TL1.txt
- muryy_glennerster_raw_data_fig_example/anonymous_data_scene2/METRIC/ppt11_scene2_METRIC_TL1.txt
- muryy_glennerster_raw_data_fig_example/anonymous_data_scene2/METRIC/ppt11_scene2_METRIC_TL3.txt
- muryy_glennerster_raw_data_fig_example/anonymous_data_scene2/METRIC/ppt4_scene2_METRIC_TL3.txt
- muryy_glennerster_raw_data_fig_example/anonymous_data_scene2/METRIC/ppt4_scene2_METRIC_TL2.txt
- muryy_glennerster_raw_data_fig_example/anonymous_data_scene2/METRIC/ppt11_scene2_METRIC_TL2.txt
