# Supplementary material for: Route selection in non-Euclidean virtual environments
Source: PLoS One. 2021 Apr 20;16(4):e0247818. doi: 10.1371/journal.pone.0247818 (PMC8057603; doi:10.1371/journal.pone.0247818)
Supplement: S1 Data — Data and code to reproduce S2 Fig, ie distance travelled in all conditions by all participants. (ZIP) [file pone.0247818.s009.zip › muryy_glennerster_raw_data_fig_example/plot_figS2.m]

% load data (travel through nodes) and reproduce FigS2 (Supplementary Fig)

clc; clear; 
error_cnt = 0;
% % comment out this and use .mat instead (to anonymised data files)
% for sceneN=1:2
%     for pptN = 1:14
%         pptN
%         for repN = 1:3
%             for conditionN = 1:3
%                 [NoErrorsFlag,...
%                 travelled_distance_per_round,...
%                 shortest_distance_per_round] = Load_path_ag_ok(sceneN, pptN, conditionN, repN);
%                 travelled_distance_per_round_ALL(sceneN, pptN, repN, conditionN,:) = travelled_distance_per_round;
%                 shortest_distance_per_round_ALL(sceneN, pptN, repN, conditionN,:) = shortest_distance_per_round;
%                 %NoErrorsFlag
%                 if ~NoErrorsFlag
%                     error_cnt = error_cnt+1;
%                     error_cnd(error_cnt,:) = [sceneN, pptN, repN, conditionN];
%                 end
%             end
%         end
%     end
% end

%instead of above...
load data_arrays;
NoErrorsFlag = 1;

tmp_test = travelled_distance_per_round_ALL(:,:,:,:,6:8) - shortest_distance_per_round_ALL(:,:,:,:,6:8);
tmp_test = tmp_test(:);


% per condition:
dist_diff1 = travelled_distance_per_round_ALL(:,:,:,1,6:8) - shortest_distance_per_round_ALL(:,:,:,1,6:8);
dist_diff2 = travelled_distance_per_round_ALL(:,:,:,2,6:8) - shortest_distance_per_round_ALL(:,:,:,2,6:8);
dist_diff3 = travelled_distance_per_round_ALL(:,:,:,3,6:8) - shortest_distance_per_round_ALL(:,:,:,3,6:8);
dist_diff1 = dist_diff1(~isnan(dist_diff1) & dist_diff1 >=0);
dist_diff2 = dist_diff2(~isnan(dist_diff2) & dist_diff2 >=0);
dist_diff3 = dist_diff3(~isnan(dist_diff3) & dist_diff3 >=0);
[h,p,ci,stats] = ttest(dist_diff1);
[h,p,ci,stats] = ttest(dist_diff2);
[h,p,ci,stats] = ttest(dist_diff3);
% figure; 
%     subplot(1,3,1);
%         hist(dist_diff1, 30);
%         xlabel('travelled dist. - shortest dist');
%         ylabel('freq.');
%         axis square;
%         [h,p,ci,stats] = ttest(dist_diff1);
%         title(['Fixed, t(', num2str(stats.df), ') = ', num2str(stats.tstat),', p = ', num2str(p)]);
%         set(gca, 'FontSize', 14);
% 
%     subplot(1,3,2);
%         hist(dist_diff2, 30);
%         xlabel('travelled dist. - shortest dist');
%         ylabel('freq.');
%         axis square;
%         [h,p,ci,stats] = ttest(dist_diff2);
%         title(['WH1, t(', num2str(stats.df), ') = ', num2str(stats.tstat),', p = ', num2str(p)]);
%         set(gca, 'FontSize', 14);
%         
%     subplot(1,3,3);
%         hist(dist_diff3, 30);
%         xlabel('travelled dist. - shortest dist');
%         ylabel('freq.');
%         axis square;
%         [h,p,ci,stats] = ttest(dist_diff3);
%         title(['WH3, t(', num2str(stats.df), ') = ', num2str(stats.tstat),', p = ', num2str(p)]);
%         set(gca, 'FontSize', 14);
        
        
stppnt = 1;
        
        
travelled_distance_per_round_ALL = travelled_distance_per_round_ALL * 3/5; % convert to meters
shortest_distance_per_round_ALL = shortest_distance_per_round_ALL   * 3/5; % convert to meters
     cndName = {'Fixed', 'WH1', 'WH3'};
for sceneN=1:2
    if sceneN == 1
        ylimMax = 100;
    else
        ylimMax = 90;
    end
    figure;       
    for repN = 1:3
        for conditionN = 1:3
                    if ~NoErrorsFlag
                        error_cnt = error_cnt+1;
                        error_cnd(error_cnt,:) = [sceneN, pptN, repN, conditionN];
                    end
                    shortest_d = squeeze(shortest_distance_per_round_ALL(sceneN, :, repN, conditionN,:));
                    traveled_d = squeeze(travelled_distance_per_round_ALL(sceneN, :, repN, conditionN,:));
                    % remove nan rows:
                    shortest_d(any(isnan(shortest_d),2),:) = [];                    
                    traveled_d(any(isnan(traveled_d),2),:) = [];  
                    subplot(3, 3, 3*(repN - 1) + conditionN);
                    hold on;
                    
                    mean_td = mean(traveled_d,1);
                    mean_td = [mean_td(1:5), 0, mean_td(6:8)];
                    b = bar(mean_td, 'FaceColor','flat');
                    b.CData(7,:) = [1 0 0];
                    b.CData(8,:) = [0 1 0];
                    b.CData(9,:) = [0 0 1];
                    errorbar(1:5, mean(traveled_d(:,1:5),1), std(traveled_d(:,1:5),1), 'sk');
                    errorbar(7:9, mean(traveled_d(:,6:8),1), std(traveled_d(:,6:8),1), 'sk');
                    plot([0.5,5.5], [shortest_d(1,1), shortest_d(1,1)], ':k', 'LineWidth', 3);
                    plot([6.5,7.5], [shortest_d(1,6), shortest_d(1,6)], ':k', 'LineWidth', 3);
                    plot([7.5,8.5], [shortest_d(1,7), shortest_d(1,7)], ':k', 'LineWidth', 3);
                    plot([8.5, 9.5], [shortest_d(1,8), shortest_d(1,8)], ':k', 'LineWidth', 3);
                    xlim([0,10]);
                    ylim([0, ylimMax]);
                    xlabel('round N');
                    ylabel('traveled distance');
                    set(gca, 'FontSize', 14);
                    title(['scene ',num2str(sceneN), ', rep ', num2str(repN), ', ',cndName{conditionN}]);
                    xticks([1:9]);
                    xticklabels({'1','2','3', '4', '5', '', '1', '2', '3'})
        end
    end
end
