# Supplementary material for: Route selection in non-Euclidean virtual environments
Source: PLoS One. 2021 Apr 20;16(4):e0247818. doi: 10.1371/journal.pone.0247818 (PMC8057603; doi:10.1371/journal.pone.0247818)
Supplement: S1 Data — Data and code to reproduce S2 Fig, ie distance travelled in all conditions by all participants. (ZIP) [file pone.0247818.s009.zip › muryy_glennerster_raw_data_fig_example/Load_path_ag_ok.m]

function [NoErrorsFlag, travelled_distance_per_round, shortest_distance_per_round] = Load_path_ag_ok(sceneN, pptN, conditionN, repN)
% record traveled distance per ppt per round and also the shortest
% distance per round. 

NoErrorsFlag = true;

clear data_path_sorted;
data_path_sorted = [];
ppt_names = {'ppt1', 'ppt2', 'ppt3', 'ppt4', 'ppt5', 'ppt6', 'ppt7', 'ppt8', 'ppt9', 'ppt10', 'ppt11', 'ppt12', 'ppt13', 'ppt14'};
condition_names = {'METRIC', 'WH1', 'WH3'};
fldr = ['./ag_scene', num2str(sceneN),'/', condition_names{conditionN},'/'];

fn = [ppt_names{pptN}, '_scene', num2str(sceneN),'_', condition_names{conditionN},'_TL', num2str(repN),'.txt'];
fnn = [fldr, fn];
[data_path, data_file_does_not_exist] = load_path_data_from_txt(fnn);

% load connectivity matricies for the current condition:
[w_metric_dist, w_topological_dist] = get_topological(sceneN, conditionN, repN);

w  = w_topological_dist;
ww = w_metric_dist;

%%%% break round-paths into task-paths:
% TASKS:
% 1) RGBY: X5
% 2) G-B-Y-R, X1
% 3) B-R-Y-G, X1
% 4) Y-G-R-B, X1
% coding: Start = 1, Red = 2, Green = 3, Blue = 4, Yellow = 5, TopologicalNode1 = 6, Node2 = 7, Node3 = 8 (only for scene2, scene 1 has only 2 nodes)

% goal targets per round (n=8) per task (n=4):
goals = [2 3 4 5; ...
         2 3 4 5; ...
         2 3 4 5; ...
         2 3 4 5; ...
         2 3 4 5; ...
         3 4 5 2; ...
         4 2 5 3; ...
         5 3 2 4];
     
start_nodes = [1 2 3 4; ...
         1 2 3 4; ...
         1 2 3 4; ...
         1 2 3 4; ...
         1 2 3 4; ...
         5 3 4 5; ...
         2 4 2 5; ...
         3 5 3 2];
     
if data_file_does_not_exist
    
    travelled_distance_per_round(1:8) = NaN;
    shortest_distance_per_round(1:8)  = NaN;
    NoErrorsFlag = 0;
    
else
    for i = 1:8 % over rounds
        p = data_path{i};
        pp = p;
        clear path_per_task d_shortest;
        if length(p)>1
            for k = 1:4 % over tasks
                current_goal = goals(i, k);
                ord = [1:length(p)];
                ind = p == current_goal; % steps in the path that are equal to the current goal
                ind2 = ord(ind);         % their indeces
                if numel(ind2) == 0
                    stppnt=1;
                else
                    goal_steps(k) = ind2(1); % index of the element where the current goal was visited firts time (and thus it was marked, thus current task ended and the new task began)
                end
                path_per_task{k} = p(1:goal_steps(k));
                if k < 4
                    p = p(goal_steps(k):end);
                end

                %%% UPDATE:
                G = digraph(w_metric_dist); % directed graph, weight of the edges is metric distance
                P_shortest = shortestpath(G, start_nodes(i,k), goals(i,k));
                d_shortest(k) = get_length_of_path(ww, P_shortest);

            end;
            p1 = path_per_task{1};
            p2 = path_per_task{2};
            p3 = path_per_task{3};
            p4 = path_per_task{4};
            data_path_sorted{i, 1} = p1;
            data_path_sorted{i, 2} = p2;
            data_path_sorted{i, 3} = p3;
            data_path_sorted{i, 4} = p4;

            % foar each sub-path calculate it's metric length:
            d1 = get_length_of_path(ww, p1);
            d2 = get_length_of_path(ww, p2);
            d3 = get_length_of_path(ww, p3);
            d4 = get_length_of_path(ww, p4);
            % disp(['round', num2str(i), ', length per task: ', num2str([d1, d2, d3, d4])]);
            if length([p1, p2, p3, p4]) - 3 == length(pp) && d1*d2*d3*d4 ~= 0
                DataSortedCorrectly = true;
                %disp(['round', num2str(i), '; full path: ', num2str(pp), '; p1 = ', num2str(p1), '; p2 = ', num2str(p2), '; p3 = ', num2str(p3), '; p4 = ', num2str(p4)]);
            else
                DataSortedCorrectly = false;
                disp('PROBLEM!');
                NoErrorsFlag = false;
            end

            %%%% UPDATE:
            travelled_distance_per_round(i) = d1+d2+d3+d4;
            shortest_distance_per_round(i)  = sum(d_shortest);

        else
            data_path_sorted{i, 1} = NaN;
            data_path_sorted{i, 2} = NaN;
            data_path_sorted{i, 3} = NaN;
            data_path_sorted{i, 4} = NaN;

            %%%% UPDATE:
            travelled_distance_per_round(i) = NaN;
            shortest_distance_per_round(i)  = NaN;
        end
    end
end
    
    
    
function [data_path data_file_does_not_exist] = load_path_data_from_txt(fn)
clear data_path
fid = fopen(fn, 'r');
if fid < 0
    stppnt=1;
    data_file_does_not_exist = 1;
    data_path = NaN;
end;
if fid > 0
    data_file_does_not_exist = 0;
    % skip 1 lines:
    skip_line = fgets(fid); % first line contains ppt initials. to use anonymous files, this line not needed.
    for i=1:8 % 8 rounds
        data_per_round = fgets(fid);
        data_path{i} = str2num(data_per_round);
    end;
    fclose(fid);
end;


function d = get_length_of_path(W, pth)
% calculates length of path pth (vector of nodes) through the
% correspondence matrix W
% pth - path, i.e. vector of node indeces.
% W - square correspondence matrix for the topological graph, where
% elements represent distance (Metric, Topological, anything)
% RESULT: sum up the lengths of all the steps in the path and get the Dist.
d=0;
for i=1:length(pth)-1
    d=d+W(pth(i),pth(i+1)); % muliply likelihoods of all steps
end;
