# Supplementary material for: Route selection in non-Euclidean virtual environments
Source: PLoS One. 2021 Apr 20;16(4):e0247818. doi: 10.1371/journal.pone.0247818 (PMC8057603; doi:10.1371/journal.pone.0247818)
Supplement: S1 Data — Data and code to reproduce S2 Fig, ie distance travelled in all conditions by all participants. (ZIP) [file pone.0247818.s009.zip › muryy_glennerster_raw_data_fig_example/anonymous_data_scene1/WH3/ppt14_scene1_WH3_TL1.txt]

1 2 6 7 5 1 2 6 4 3 4 6 7 5
1 2 6 4 3 4 6 2 1 5
1 2 6 4 3 4 6 2 1 5
1 2 6 4 3 4 6 2 1 5
1 2 6 4 3 4 6 2 1 5
5 1 3 4 6 2 1 5 1 2
2 6 4 6 2 1 5 1 3
3 4 6 2 1 5 7 6 2 6 4 3 4 6 2 6 4
