# Supplementary material for: Route selection in non-Euclidean virtual environments
Source: PLoS One. 2021 Apr 20;16(4):e0247818. doi: 10.1371/journal.pone.0247818 (PMC8057603; doi:10.1371/journal.pone.0247818)
Supplement: S1 Data — Data and code to reproduce S2 Fig, ie distance travelled in all conditions by all participants. (ZIP) [file pone.0247818.s009.zip › muryy_glennerster_raw_data_fig_example/anonymous_data_scene1/WH1/ppt1_scene1_WH1_TL1.txt]

1  7  6  2  2  1  3  4  6  2  6  2  1  7  5
1  2  2  6  4  3  4  6  2  6  2  1  7  5
1  2  2  6  4  3  4  6  2  6  2  1  7  5
1  2  2  6  7  1  2  6  2  6  4  3  4  6  2  6  2  1  7  5
1  2  2  6  7  1  3  4  6  2  6  2  1  7  5
5  7  5  7  6  4  3  4  6  2  6  2  1  7  5  7  5  7  1  2
2  6  2  6  4  6  2  6  2  1  7  5  7  5  7  6  4  3
3  1  7  5  7  5  7  6  4  3  1  2  6  2  6  4
