# Supplementary material for: Route selection in non-Euclidean virtual environments
Source: PLoS One. 2021 Apr 20;16(4):e0247818. doi: 10.1371/journal.pone.0247818 (PMC8057603; doi:10.1371/journal.pone.0247818)
Supplement: S1 Data — Data and code to reproduce S2 Fig, ie distance travelled in all conditions by all participants. (ZIP) [file pone.0247818.s009.zip › muryy_glennerster_raw_data_fig_example/anonymous_data_scene1/METRIC/ppt10_scene1_METRIC_TL2.txt]

LGB, s1, Metric, rep2
1 4 7 2 7 6 5 1 3 1 4 7 6 5
1 4 7 2 7 6 3 6 7 4 7 6 5
1 4 7 2 7 6 3 6 7 4 7 6 5
1 4 7 2 7 6 3 1 4 1 5
1 7 2 7 6 3 6 7 4 7 6 5
5 6 3 1 4 1 5 6 7 2
2 7 4 7 2 7 6 5 6 3
3 6 5 6 3 6 7 2 7 4
