# Supplementary material for: Route selection in non-Euclidean virtual environments
Source: PLoS One. 2021 Apr 20;16(4):e0247818. doi: 10.1371/journal.pone.0247818 (PMC8057603; doi:10.1371/journal.pone.0247818)
Supplement: S1 Data — Data and code to reproduce S2 Fig, ie distance travelled in all conditions by all participants. (ZIP) [file pone.0247818.s009.zip › muryy_glennerster_raw_data_fig_example/get_topological.m]

function [w_metric_dist, w_topological_dist] = get_topological(SceneN, conditionN, repN)

NodeNames = {'Start', 'Red', 'Green', 'Blue', 'Yellow', 'Node2', 'Node3'};
NodeNames_short = {'s', 'r', 'g', 'b', 'y', '2', '3'};

% conditionN == 1,  METRiC
% conditionN == 2,  WH1
% conditionN == 3,  WH3

%%%%%%%%%%%%%%%%  METRIC
if SceneN == 1 && conditionN == 1 && repN == 1
                    % 's',   'r',   'g',    'b',    'y',    '2',    '3'
    w_metric_dist =[0       4.25	2.25	6       0       0       0;...   % Start
                    4.25	0       0       0       0       2       0;...   % Red
                    2.25	0       0       0       0       0       3.5;...% Green
                    6   	0       0       0       0       2   	0;...   % Blue
                    0       0       0       0       0       0       1.5;...% Yellow
                    0       2   	0       2   	0       0       4;...   % Node2
                    0       0       3.5 	0       1.5 	4       0];     % Node3
    w_topological_dist =  double((w_metric_dist>0));
end;

if SceneN == 1 && conditionN == 1 && repN == 2
                    % 's',  'r',   'g',    'b',    'y',    '2',    '3'
    w_metric_dist =[0       0       4.25    2.25    6       0       0;...   % Start
                    0       0       0       0       0       0       1.5;...   % Red
                    4.25    0       0       0       0       2       0;...% Green
                    2.25   	0       0       0       0       0   	3.5;...   % Blue
                    6       0       0       0       0       2       0;...% Yellow
                    0       0   	2       0   	2       0       4;...   % Node2
                    0       1.5     0    	3.5     0       4       0];     % Node3
    w_topological_dist =  double((w_metric_dist>0));
end;

if SceneN == 1 && conditionN == 1 && repN == 3
                    % 's',  'r',   'g',    'b',    'y',    '2',    '3'
    w_metric_dist =[0       6       0       4.25    2.25    0       0;...   % Start
                    6       0       0       0       0       2       0;...   % Red
                    0       0       0       0       0       0       1.5;... % Green
                    4.25   	0       0       0       0       2   	0;...   % Blue
                    2.25    0       0       0       0       0       3.5;...   % Yellow
                    0       2   	0       2   	0       0       4;...   % Node2
                    0       0       1.5    	0       3.5     4       0];     % Node3
    w_topological_dist =  double((w_metric_dist>0));
end;
% issymmetric(w_metric_dist) % sanity check

%%%%%%%%%%%%%%%%  Non-Metric, 1 wormhole
if SceneN == 1 && conditionN == 2 && repN == 1
                    % 's',   'r',   'g',    'b',    'y',    '2',    '3'
    w_metric_dist =[0       5       13      0       0       0       6;...   % Start
                    5       0       0       0       0       1       0;...   % Red
                    13      0       0       9       0       0       0;...% Green
                    0   	0       9       0       0       4   	0;...   % Blue
                    0       0       0       0       0       0       1.5;...% Yellow
                    0       1   	0       4   	0       0       4;...   % Node2
                    6       0       0    	0       1.5     4       0];     % Node3
    w_topological_dist =  double((w_metric_dist>0));
end;

if SceneN == 1 && conditionN == 2 && repN == 2
                    % 's',   'r',   'g',    'b',    'y',    '2',    '3'
    w_metric_dist =[0       0       5       13      0       0       6;...   % Start
                    0       0       0       0       0       0       1.5;...   % Red
                    5       0       0       0       0       1       0;...% Green
                    13   	0       0       0       9       0   	0;...   % Blue
                    0       0       0       9       0       4       0;...% Yellow
                    0       0   	1       0   	4       0       4;...   % Node2
                    6       1.5     0    	0       0       4       0];     % Node3
    w_topological_dist =  double((w_metric_dist>0));
end;

if SceneN == 1 && conditionN == 2 && repN == 3
                    % 's',   'r',   'g',    'b',    'y',    '2',    '3'
    w_metric_dist =[0       0       0       5       13      0       6;...   % Start
                    0       0       0       0       9       4       0;...   % Red
                    0       0       0       0       0       0       1.5;...% Green
                    5   	0       0       0       0       1   	0;...   % Blue
                    13      9       0       0       0       0       0;...% Yellow
                    0       4   	0       1   	0       0       4;...   % Node2
                    6       0       1.5    	0       0       4       0];     % Node3
    w_topological_dist =  double((w_metric_dist>0));
end;
% issymmetric(w_metric_dist) % sanity check

%%%%%%%%%%%%%%%%%%%%%%% WH3
if SceneN == 1 && conditionN == 3 && repN == 1
                 % 's',    'r',    'g',    'b',    'y',    '2',    '3'
    w_metric_dist =[0       5       13      0       6.5     0       0;...   % Start
                    5       0       0       0       0       11      0;...   % Red
                    13      0       0       10      0       0       0;...% Green
                    0   	0       10      0       0       3   	0;...   % Blue
                    6.5     0       0       0       0       0       15;...% Yellow
                    0       11   	0       3   	0       0       4;...   % Node2
                    0       0       0    	0       15      4       0];     % Node3
    w_topological_dist =  double((w_metric_dist>0));
end;
if SceneN == 1 && conditionN == 3 && repN == 2
                 % 's',    'r',    'g',    'b',    'y',    '2',    '3'
    w_metric_dist =[0       6.5     5       13      0       0       0;...   % Start
                    6.5     0       0       0       0       0       15;...   % Red
                    5       0       0       0       0       11      0;...% Green
                    13   	0       0       0       10      0   	0;...   % Blue
                    0       0       0       10      0       3       0;...% Yellow
                    0       0   	11      0   	3       0       4;...   % Node2
                    0       15      0    	0       0       4       0];     % Node3
    w_topological_dist =  double((w_metric_dist>0));
end;
if SceneN == 1 && conditionN == 3 && repN == 3
                 % 's',    'r',    'g',    'b',    'y',    '2',    '3'
    w_metric_dist =[0       0       6.5     5       13      0       0;...   % Start
                    0       0       0       0       10      3       0;...   % Red
                    6.5     0       0       0       0       0       15;...% Green
                    5   	0       0       0       0       11   	0;...   % Blue
                    13      10      0       0       0       0       0;...% Yellow
                    0       3   	0       11   	0       0       4;...   % Node2
                    0       0       15    	0       0       4       0];     % Node3
    w_topological_dist =  double((w_metric_dist>0));
end;
% issymmetric(w_metric_dist) % sanity check
%%%%%%%%%%%%%%%%%%%%%%%%%%%%%%%%%%%%%%%%%%%%%%%%%%%%%%%%%%%%%%%%%%%%%%%%%%%


%%%%%%%%% SCENE 2
%%%%%%%%%%%%%%%%  METRIC
if SceneN == 2 && conditionN == 1 && repN == 1
                 % '1-s',   '2-r',  '3-g',  '4-b',  '5-y',  '6-2',  '7-3', '8-4'
    w_metric_dist =[0         0      4       3       0       3       0      0;...% 1-Start
                    0         0      0       0       0       4       0      4;...% 2-Red
                    4         0      0       0       0       0       1      0;...% 3-Green
                    3         0      0       0       0       0       0      2;...% 4-Blue
                    0         0      0       0       0       1       3      0;...% 5-Yellow
                    3         4      0       0       1       0       0      0;...% 6-Node2
                    0         0      1       0       3       0       0      2;...% 7-Node3
                    0         4      0       2       0       0       2      0];% % 8-Node4
    % issymmetric(w_metric_dist)
    w_topological_dist =  double((w_metric_dist>0));
end;
if SceneN == 2 && conditionN == 1 && repN == 2
                 % '1-s',   '2-r',  '3-g',  '4-b',  '5-y',  '6-2',  '7-3', '8-4'
    w_metric_dist =[0         3      0       0       4       3       0      0;...% 1-Start
                    3         0      0       0       0       0       0      2;...% 2-Red
                    0         0      0       0       0       4       0      4;...% 3-Green
                    0         0      0       0       0       1       3      0;...% 4-Blue
                    4         0      0       0       0       0       1      0;...% 5-Yellow
                    3         0      4       1       0       0       0      0;...% 6-Node2
                    0         0      0       3       1       0       0      2;...% 7-Node3
                    0         2      4       0       0       0       2      0];% % 8-Node4
    % issymmetric(w_metric_dist)
    w_topological_dist =  double((w_metric_dist>0));
end;
if SceneN == 2 && conditionN == 1 && repN == 3
                 % '1-s',   '2-r',  '3-g',  '4-b',  '5-y',  '6-2',  '7-3', '8-4'
    w_metric_dist =[0         0      4       3       0       3       0      0;...% 1-Start
                    0         0      0       0       0       1       3      0;...% 2-Red
                    4         0      0       0       0       0       1      0;...% 3-Green
                    3         0      0       0       0       0       0      2;...% 4-Blue
                    0         0      0       0       0       4       0      4;...% 5-Yellow
                    3         1      0       0       4       0       0      0;...% 6-Node2
                    0         3      1       0       0       0       0      2;...% 7-Node3
                    0         0      0       2       4       0       2      0];% % 8-Node4
    % issymmetric(w_metric_dist)
    w_topological_dist =  double((w_metric_dist>0));
end;
% issymmetric(w_metric_dist) % sanity check

%%%%%%%%%%%%%%%%  WH1
if SceneN == 2 && conditionN == 2 && repN == 1
                 % '1-s',   '2-r',  '3-g',  '4-b',  '5-y',  '6-2',  '7-3', '8-4'
    w_metric_dist =[0         0      7       3       0       3       0      0;...% 1-Start
                    0         0      0       0       0       4       0      4;...% 2-Red
                    7         0      0       0       0       0       7.5      0;...% 3-Green
                    3         0      0       0       0       0       0      2;...% 4-Blue
                    0         0      0       0       0       1       3      0;...% 5-Yellow
                    3         4      0       0       1       0       0      0;...% 6-Node2
                    0         0      7.5     0       3       0       0      2;...% 7-Node3
                    0         4      0       2       0       0       2      0];% % 8-Node4
    % issymmetric(w_metric_dist)
    w_topological_dist =  double((w_metric_dist>0));
end;

if SceneN == 2 && conditionN == 2 && repN == 2
                 % '1-s',   '2-r',  '3-g',  '4-b',  '5-y',  '6-2',  '7-3', '8-4'
    w_metric_dist =[0         3      0       0       7       3       0      0;...% 1-Start
                    3         0      0       0       0       0       0      2;...% 2-Red
                    0         0      0       0       0       4       0      4;...% 3-Green
                    0         0      0       0       0       1       3      0;...% 4-Blue
                    7         0      0       0       0       0       7.5      0;...% 5-Yellow
                    3         0      4       1       0       0       0      0;...% 6-Node2
                    0         0      0       3       7.5     0       0      2;...% 7-Node3
                    0         2      4       0       0       0       2      0];% % 8-Node4
    % issymmetric(w_metric_dist)
    w_topological_dist =  double((w_metric_dist>0));
end;

if SceneN == 2 && conditionN == 2 && repN == 3
                 % '1-s',   '2-r',  '3-g',  '4-b',  '5-y',  '6-2',  '7-3', '8-4'
    w_metric_dist =[0         0      7       3       0       3       0      0;...% 1-Start
                    0         0      0       0       0       1       3      0;...% 2-Red
                    7         0      0       0       0       0       7.5    0;...% 3-Green
                    3         0      0       0       0       0       0      2;...% 4-Blue
                    0         0      0       0       0       4       0      4;...% 5-Yellow
                    3         1      0       0       4       0       0      0;...% 6-Node2
                    0         3      7.5     0       0       0       0      2;...% 7-Node3
                    0         0      0       2       4       0       2      0];% % 8-Node4
    % issymmetric(w_metric_dist)
    w_topological_dist =  double((w_metric_dist>0));
end;


%%%%%%%%%%%%%%%%  WH3
if SceneN == 2 && conditionN == 3 && repN == 1
                 % '1-s',   '2-r',  '3-g',  '4-b',  '5-y',  '6-2',  '7-3', '8-4'
    w_metric_dist =[0         0      7       3       6       0       0      0;...% 1-Start
                    0         0      0       0       0       6.5     0      12.5;...% 2-Red
                    7         0      0       0       0       0       7.5    0;...% 3-Green
                    3         0      0       0       0       0       0      2;...% 4-Blue
                    6         0      0       0       0       6       0      0;...% 5-Yellow
                    0         6.5    0       0       6       0       4      0;...% 6-Node2
                    0         0      7.5     0       0       4       0      2;...% 7-Node3
                    0         12.5   0       2       0       0       2      0];% % 8-Node4
    % issymmetric(w_metric_dist)
    w_topological_dist =  double((w_metric_dist>0));
end;

if SceneN == 2 && conditionN == 3 && repN == 2
                 % '1-s',   '2-r',  '3-g',  '4-b',  '5-y',  '6-2',  '7-3', '8-4'
    w_metric_dist =[0         3      0       6       7       0       0      0;...% 1-Start
                    3         0      0       0       0       0       0      2;...% 2-Red
                    0         0      0       0       0       6.5     0      12.5;...% 3-Green
                    6         0      0       0       0       6       0      0;...% 4-Blue
                    7         0      0       0       0       0       7.5    0;...% 5-Yellow
                    0         0      6.5     6       0       0       4      0;...% 6-Node2
                    0         0      0       0       7.5     4       0      2;...% 7-Node3
                    0         2      12.5    0       0       0       2      0];% % 8-Node4
    % issymmetric(w_metric_dist)
    w_topological_dist =  double((w_metric_dist>0));
end;

if SceneN == 2 && conditionN == 3 && repN == 3
                 % '1-s',   '2-r',  '3-g',  '4-b',  '5-y',  '6-2',  '7-3', '8-4'
    w_metric_dist =[0         6      7       3       0       0       0      0;...% 1-Start
                    6         0      0       0       0       6       0      0;...% 2-Red
                    7         0      0       0       0       0       7.5    0;...% 3-Green
                    3         0      0       0       0       0       0      2;...% 4-Blue
                    0         0      0       0       0       6.5     0      12.5;...% 5-Yellow
                    0         6      0       0       6.5     0       4      0;...% 6-Node2
                    0         0      7.5     0       0       4       0      2;...% 7-Node3
                    0         0      0       2       12.5    0       2      0];% % 8-Node4
    % issymmetric(w_metric_dist)
    w_topological_dist =  double((w_metric_dist>0));
end;
