# Supplementary material for: Route selection in non-Euclidean virtual environments
Source: PLoS One. 2021 Apr 20;16(4):e0247818. doi: 10.1371/journal.pone.0247818 (PMC8057603; doi:10.1371/journal.pone.0247818)
Supplement: S1 Data — Data and code to reproduce S2 Fig, ie distance travelled in all conditions by all participants. (ZIP) [file pone.0247818.s009.zip › muryy_glennerster_raw_data_fig_example/README.txt]

Raw data files showing routes taken by ppts in Muryy and Glennerster 2020 https://www.biorxiv.org/content/10.1101/2020.08.14.250621v1

To illustrate how these are used in the paper, Matlab code is included to produce Fig S2.

For topological structure of the maze, see figs in the paper.

Plot_FigS2.m should run and give plots like the two pdfs. It loads a .mat file. In order to help explain how these arrays were obtained, Matlab code that extracts the data from the raw data files is included (although this runs on data files that had an extra line including ppt initials, hence the .mat).

Enquiries to Andrew Glennerster, a.glennerster@reading.ac.uk
