# Supplementary material for: Route selection in non-Euclidean virtual environments
Source: PLoS One. 2021 Apr 20;16(4):e0247818. doi: 10.1371/journal.pone.0247818 (PMC8057603; doi:10.1371/journal.pone.0247818)
Supplement: S1 Data — Data and code to reproduce S2 Fig, ie distance travelled in all conditions by all participants. (ZIP) [file pone.0247818.s009.zip › muryy_glennerster_raw_data_fig_example/anonymous_data_scene2/WH1/ppt10_scene2_WH1_TL1.txt]

1 4 1 6 2 8 7 3 7 8 4 1 6 2 6 5
1 6 2 6 5 7 3 7 8 4 1 6 5
1 6 2 6 5 7 3 7 5 6 1 4 1 6 5
1 6 2 6 5 7 3 7 8 4 1 6 5
1 6 2 6 5 7 3 7 8 4 1 6 5
5 7 3 7 8 4 1 6 5 6 2
2 8 4 8 2 6 5 7 3
3 7 5 6 5 7 3 7 8 2 8 4
