# Supplementary material for: Route selection in non-Euclidean virtual environments
Source: PLoS One. 2021 Apr 20;16(4):e0247818. doi: 10.1371/journal.pone.0247818 (PMC8057603; doi:10.1371/journal.pone.0247818)
Supplement: S1 Data — Data and code to reproduce S2 Fig, ie distance travelled in all conditions by all participants. (ZIP) [file pone.0247818.s009.zip › muryy_glennerster_raw_data_fig_example/anonymous_data_scene2/WH1/ppt2_scene2_WH1_TL3.txt]

1 6 2 7 3 1 4 8 5
1 6 2 7 3 1 4 8 5
1 6 2 7 3 1 4 8 5
1 6 2 7 3 1 4 8 5
1 6 2 7 3 1 4 8 5
5 6 1 3 1 4 8 5 6 2
2 6 1 4 1 6 2 6 5 6 1 3
3 1 6 5 6 1 3 7 2 6 1 4
